# Supplementary material for: Impaired Working Memory Updating for Emotional Stimuli in Depressed Patients
Source: Front Behav Neurosci. 2018 Apr 4;12:65. doi: 10.3389/fnbeh.2018.00065 (PMC5893857; doi:10.3389/fnbeh.2018.00065)
Supplement: Supplementary file 1 [file Data_Sheet_1.xlsx]

## Sheet: P1
group	positive_average	neutral_average	negative_average		positive_O1	neutral_O1	negative_O1		positive_O2	neutral_O2	negative_O2
control	3.35954	1.91468	2.39305		2.9545	1.53799	1.7565		3.76459	2.29137	3.0296
control	1.12559	1.13494	4.0687		0.988601	0.593249	2.629		1.26258	1.67662	5.50841
control	4.40388	4.04371	4.31546		3.17062	2.75757	2.69006		5.63714	5.32985	5.94086
control	5.59753	4.80251	4.85433		4.37255	3.33477	2.82404		6.82251	6.27026	6.88462
control	2.01125	1.23562	1.40859		2.77869	2.40731	1.94989		1.2438	0.0639194	0.867281
control	1.38525	1.24004	1.06457		1.23956	1.0071	0.840741		1.53094	1.47299	1.2884
control	4.13622	4.22153	4.60995		4.41614	3.81934	5.00043		3.8563	4.62372	4.21948
control	1.97273	2.44857	2.18018		2.78384	2.97881	2.64116		1.16161	1.91833	1.7192
control	1.25806	1.68764	2.11942		1.32395	1.38553	2.70532		1.19217	1.98974	1.53353
control	5.68679	4.26055	7.19723		4.08993	2.41074	5.61145		7.28366	6.11036	8.783
control	1.77802	1.21726	0.109496		1.96198	1.42898	0.637424		1.59406	1.00554	-0.418431
control	4.21614	5.32806	2.97552		4.46308	6.09346	3.05395		3.96921	4.56266	2.89709
control	1.78262	1.08028	-3.32695		1.49764	0.832892	-3.63546		2.06761	1.32766	-3.01843
control	2.69449	0.980159	0.719795		3.08744	1.14615	0.84439		2.30154	0.81417	0.595201
control	1.00627	0.957669	0.224169		1.38599	1.6119	0.296351		0.626545	0.303436	0.151988
control	3.23385	2.64846	4.16482		3.74749	2.92317	4.75183		2.72022	2.37375	3.5778
control	0.336679	0.273514	0.520075		-0.629668	-0.449047	-0.0715946		1.30302	0.996075	1.11174
control	3.90355	-0.0936917	1.24445		4.55826	-0.657175	1.62096		3.24884	0.469791	0.867945
control	4.73185	3.79587	4.61473		5.69164	4.78463	4.85886		3.77206	2.80711	4.37059
control	4.49488	6.88204	3.47894		3.65661	5.29964	2.49705		5.33314	8.46445	4.46083
control	1.43108	1.91243	1.64918		1.56002	2.58239	2.26236		1.30214	1.24246	1.03599
control	0.0701639	0.460892	0.671041		-1.25595	-0.347352	0.0501351		1.39627	1.26914	1.29195
control	1.83567	3.11184	1.63468		2.13447	3.92264	2.28422		1.53686	2.30104	0.985149
control	3.67074	3.13829	1.57823		3.81132	3.14365	1.62005		3.53016	3.13292	1.5364
control	5.35793	5.32843	3.53535		7.19794	6.79566	5.22699		3.51792	3.8612	1.8437
MDD	0.320256	1.08347	1.21424		-0.426037	0.901238	0.79134		1.06655	1.2657	1.63714
MDD	2.39251	2.29872	3.13837		2.59597	2.31156	3.61219		2.18906	2.28587	2.66456
MDD	0.967833	1.52631	1.54916		2.40829	3.17355	3.87194		-0.472621	-0.12094	-0.773628
MDD	1.50617	3.30123	3.01036		2.1693	4.14651	3.78934		0.843048	2.45595	2.23137
MDD	0.80119	1.77906	0.443665		0.155842	1.13842	0.20039		1.44654	2.41971	0.686941
MDD	4.47748	3.59483	4.52951		3.39376	2.42737	2.72173		5.56121	4.76229	6.33728
MDD	0.0579505	1.40439	1.93162		-0.915569	0.641473	1.5376		1.03147	2.1673	2.32563
MDD	0.439963	1.49504	2.10888		0.0630223	0.508528	1.77452		0.816903	2.48154	2.44324
MDD	4.5419	5.81429	5.8279		3.24128	5.05817	5.68922		5.84252	6.57042	5.96657
MDD	2.87983	4.26422	3.69791		2.06987	3.72088	2.51751		3.68979	4.80756	4.87831
MDD	0.395827	0.965332	0.823045		0.300388	0.945635	0.130874		0.491267	0.985029	1.51522
MDD	3.53438	5.90506	3.38284		3.09723	5.66045	3.52623		3.97154	6.14967	3.23945
MDD	2.16397	1.08558	1.66577		1.59455	0.398218	0.865166		2.73338	1.77295	2.46637
MDD	1.64522	2.58664	3.53272		0.938385	1.60965	4.06681		2.35206	3.56362	2.99862
MDD	4.59545	5.97826	5.69422		4.48809	5.65364	5.14086		4.7028	6.30287	6.24758
MDD	0.251583	4.38259	3.78183		0.830685	5.01163	4.13581		-0.327519	3.75355	3.42785
MDD	-0.164066	0.670906	0.994817		-0.0698428	0.262449	1.02952		-0.258288	1.07936	0.960118
MDD	-0.0607581	2.3723	1.75291		-0.350162	2.585	1.23649		0.228646	2.1596	2.26932
MDD	1.7613	0.851884	2.42237		2.30903	0.905783	2.9938		1.21357	0.797985	1.85094
MDD	5.19703	4.34544	7.53943		4.96308	3.10147	5.05237		5.43097	5.58941	10.0265
MDD	0.857952	1.14415	0.643054		0.728251	1.03584	0.495934		0.987653	1.25245	0.790174
MDD	1.23078	2.28831	3.36876		1.32995	2.39152	2.69549		1.13161	2.18511	4.04203
MDD	-0.275227	0.932395	-0.0844647		-0.693112	0.184231	-0.403276		0.142657	1.68056	0.234347
MDD	3.64669	3.98223	2.8426		2.75092	3.32763	1.75273		4.54246	4.63682	3.93247
MDD	1.26199	2.00964	1.16594		0.575997	1.44451	0.769247		1.94798	2.57476	1.56264

## Sheet: P2
group	positive_average	neutral_average	negative_average		positive_Cz	neutral_Cz	negative_Cz		positive_FC1	neutral_FC1	negative_FC1		positive_FC2	neutral_FC2	negative_FC2		positive_FCz	neutral_FCz	negative_FCz		positive_Fz	neutral_Fz	negative_Fz
control	3.35781	2.5887	1.69531		4.41281	2.78513	1.24748		3.51889	2.3185	2.1159		3.21939	2.19402	1.0752		3.94947	2.96218	2.05782		1.6885	2.68365	1.98018
control	-0.940054	-2.43141	0.0637882		-0.193518	-2.19096	1.07268		-1.6199	-3.80356	-1.09126		-1.69533	-2.67588	-0.322724		-0.261251	-1.60743	0.829942		-0.930275	-1.8792	-0.169694
control	2.36478	1.65831	1.62548		-0.705452	0.448685	1.42131		2.59986	1.39795	1.0514		2.67792	1.41078	1.63563		3.26606	2.365	2.06806		3.98552	2.66913	1.95097
control	-0.329251	1.02018	1.61955		1.28453	2.89973	2.15625		-0.481439	1.01973	1.25618		-0.554512	0.502423	1.49236		-0.96635	0.747072	1.74646		-0.928487	-0.0680618	1.44649
control	-0.129168	-0.0532512	0.542149		0.632725	0.270718	1.02127		-0.225945	0.28651	0.739601		-0.28518	0.0168478	0.258366		-0.24411	-0.0109425	0.264715		-0.523329	-0.82939	0.426799
control	0.838982	0.835981	0.610801		1.4085	1.21193	0.929252		0.899018	1.12455	0.67528		0.877771	0.122306	0.2749		0.747684	0.943875	0.671195		0.261941	0.777254	0.503378
control	0.987291	0.503431	1.26079		2.10172	0.937881	2.38557		0.248943	-0.233208	0.539484		0.907878	0.604958	0.829175		1.28285	0.68667	1.69805		0.395067	0.520851	0.851657
control	1.83854	3.78124	3.82983		2.56006	4.20009	4.83947		1.39278	3.11158	2.99352		1.9608	4.32931	3.76663		2.25029	4.13741	3.982		1.02879	3.12781	3.56752
control	-0.67152	-1.16711	-2.26447		-1.40347	-2.35721	-3.05962		-0.57588	-1.39477	-2.26687		-0.586526	-1.08286	-2.83635		-0.262497	-0.976529	-1.88007		-0.529228	-0.0241757	-1.27946
control	3.33707	1.95746	2.22374		4.12694	2.4554	3.15759		3.26628	1.56188	2.55518		3.95813	2.9086	2.45791		3.32044	1.93039	2.17026		2.01356	0.931015	0.777794
control	-0.0232478	1.34272	2.14369		1.04081	2.63961	3.6975		-0.279524	1.97736	1.91331		-0.593824	0.403307	1.75677		0.126994	1.43322	2.29396		-0.410698	0.260115	1.05689
control	-0.326301	-0.660662	1.72273		-0.359552	0.718215	1.72263		0.0749909	-1.36453	1.09842		-0.380986	-0.732544	2.11339		-0.118151	-0.619631	2.05336		-0.847806	-1.30481	1.62585
control	1.42292	1.54204	1.11045		3.28031	2.80754	1.77961		1.3369	1.76336	0.632364		0.905666	1.36664	1.86129		1.73421	2.00047	1.41745		-0.142501	-0.227825	-0.138473
control	3.19923	1.65729	1.303		5.22164	2.09934	2.08652		2.14953	0.9044	1.14574		2.94794	1.6314	0.391378		3.30051	1.92899	1.27997		2.37655	1.72232	1.61142
control	0.323608	-0.690883	1.38864		-0.0785552	-0.631542	1.84972		0.801268	-0.160214	1.46202		-0.0709409	-1.14417	1.40079		-0.0247254	-0.92928	1.03971		0.990995	-0.58921	1.19096
control	0.66944	0.761728	0.309064		0.736187	0.999696	0.512944		1.15381	0.623502	0.398298		0.131353	1.06438	0.586272		0.749341	0.612497	0.54238		0.57651	0.508562	-0.494571
control	0.572142	0.800378	0.987603		0.854143	1.05572	1.57885		1.15926	1.3805	1.02234		-0.215094	0.086047	1.05976		0.596024	1.22592	1.15044		0.466372	0.253696	0.126627
control	4.16349	5.11912	4.1368		6.022	5.94365	6.22794		4.51428	4.38639	2.84746		4.29998	5.35332	4.87581		4.72171	6.73154	4.95847		1.25947	3.18069	1.77433
control	2.43549	2.45141	2.24747		1.82699	2.4081	2.85196		3.33808	3.19544	2.20334		2.07072	2.52591	1.90883		2.93808	2.63595	2.20965		2.00359	1.49166	2.06356
control	3.5542	2.89935	1.07577		6.06155	7.26986	3.71172		2.23282	1.36968	0.576615		4.55758	3.77106	2.20607		4.64821	3.71958	0.786102		0.270849	-1.63341	-1.90164
control	1.91794	2.13519	0.654759		3.32974	3.54513	1.87866		1.87803	1.46463	0.250235		1.41641	1.6679	0.610366		2.4432	2.72287	0.983094		0.522331	1.27543	-0.448554
control	3.91768	4.19418	4.18658		4.00123	4.47087	4.47231		4.32721	4.46732	4.54042		3.44329	3.93258	3.94307		4.34476	4.65155	4.7095		3.47189	3.44858	3.26761
control	1.71602	1.78585	-0.376393		1.47649	1.90325	0.516419		1.99595	2.23715	-0.887528		1.93177	1.6527	-0.271888		2.11602	2.0607	0.192112		1.05985	1.07545	-1.43108
control	2.61633	3.16228	3.42385		4.05278	5.22011	4.38093		2.67855	3.34902	3.50239		2.43174	2.65891	3.1556		2.83041	3.6286	3.92595		1.08818	0.954787	2.15438
control	0.764813	-0.0511884	-0.6546		0.941306	0.688144	-0.108127		0.970031	0.15651	-0.526557		0.444008	-0.337539	-0.872186		0.594544	-0.228574	-0.827605		0.874173	-0.534481	-0.938524
MDD	1.0391	6.51873	4.28125		1.5828	7.30399	6.04021		0.799396	5.87721	3.29578		1.11129	5.93742	3.42179		1.08373	6.78988	4.82425		0.618263	6.68517	3.8242
MDD	4.63856	5.97165	4.57357		6.46843	7.2256	6.67471		4.31302	5.82944	4.00938		3.948	5.53043	4.26293		5.33674	6.63399	5.20166		3.12664	4.63879	2.71919
MDD	4.72636	3.67703	3.64454		4.73181	3.06907	3.15104		4.6943	3.73866	3.75165		4.31048	3.39128	2.8059		5.16571	3.99728	4.24022		4.72948	4.18885	4.2739
MDD	1.18212	0.554933	1.01997		1.6917	0.80991	1.19732		1.08537	0.462139	0.994536		1.35771	0.568948	1.25812		1.07235	0.517856	1.03423		0.703477	0.415813	0.615627
MDD	1.08088	0.600279	0.624758		0.212738	-0.0640746	-0.252378		1.7144	0.99126	0.782909		0.730599	0.312037	0.107717		1.24813	-0.45719	0.511951		1.49853	2.21936	1.97359
MDD	1.38717	0.146026	0.981802		1.20297	0.0871806	1.97376		1.07289	0.148157	1.20454		1.35157	-0.037972	0.546885		2.01174	0.786685	1.54532		1.29668	-0.25392	-0.3615
MDD	1.02821	1.01813	0.940858		3.00528	3.1088	2.07542		0.729761	0.208487	0.104729		0.550111	0.496177	0.883898		1.17121	1.14914	1.34135		-0.315321	0.128069	0.298892
MDD	4.35996	5.21593	6.25185		6.27862	5.23541	7.44254		4.4098	5.07221	5.55104		3.06468	4.64775	6.19284		4.90061	5.91697	6.9927		3.14609	5.20732	5.08012
MDD	3.05376	3.47967	2.43474		3.45172	3.90698	2.55963		2.94278	3.35953	2.51744		2.58023	3.39852	2.44928		3.33792	3.60551	2.55052		2.95617	3.12778	2.09681
MDD	1.8995	1.25886	4.06961		2.67286	1.8484	4.96881		2.62113	1.91792	4.01849		0.748813	0.302313	3.34326		2.45021	1.65844	4.69748		1.0045	0.567235	3.32
MDD	0.578588	-1.07402	-0.762414		1.20478	-0.675383	-1.3292		-0.0341624	-1.86698	-0.683539		-0.843001	-1.56692	-1.86593		1.33965	-0.897417	-0.166394		1.22568	-0.363423	0.233
MDD	1.06661	4.67252	4.19324		1.91814	5.27623	3.55987		1.13107	4.27289	4.15937		1.07968	5.00644	3.73686		0.640912	4.80537	4.52538		0.563243	4.00165	4.98473
MDD	0.285691	1.04056	0.527658		0.616337	1.33865	1.07708		0.211863	1.40127	0.58537		0.0305928	0.704913	0.413154		0.680025	1.16677	0.327942		-0.110363	0.591178	0.234745
MDD	2.08169	1.84921	1.5273		3.32181	3.34507	3.09812		2.1343	1.26938	1.03859		1.66602	1.76044	1.42651		2.52072	2.46332	1.94863		0.765614	0.407832	0.124653
MDD	3.30702	5.6548	6.10945		2.85279	6.4447	8.09511		2.47243	5.23601	5.4735		3.72085	4.92763	4.93113		3.89329	6.78841	6.98743		3.59576	4.87726	5.06008
MDD	2.52558	2.80669	3.03542		3.22187	3.26128	3.93406		2.3779	2.51128	2.67361		2.61675	2.91619	2.96447		3.02026	3.31047	3.99198		1.39114	2.03423	1.61299
MDD	4.22408	4.48537	3.77711		4.21798	4.56082	3.75724		4.72757	4.46865	4.26367		4.01654	4.30561	4.00886		4.4175	5.12823	3.80147		3.74078	3.96352	3.0543
MDD	3.3517	0.898076	0.644137		4.15149	1.49695	1.18256		4.41541	1.32673	0.584397		2.68158	-0.0620918	0.200609		3.18149	0.944181	0.94186		2.32852	0.784607	0.311259
MDD	1.17261	0.900529	-1.65686		2.9531	1.97257	0.196894		1.49026	1.46098	-1.54277		0.404562	0.438135	-1.73923		0.866484	0.606649	-2.19827		0.148656	0.0243096	-3.0009
MDD	3.89169	5.52739	2.12439		5.48948	6.81954	4.58197		3.85797	5.3904	2.00497		3.8531	5.41856	1.9279		3.07889	5.55742	0.702381		3.17901	4.45101	1.40473
MDD	0.818331	1.21404	-0.193815		2.39802	2.84402	1.04262		0.862602	1.64597	-0.680625		0.605139	0.481208	-0.0160498		1.10968	1.18138	0.0116866		-0.883787	-0.0823802	-1.32671
MDD	2.91233	2.70364	4.19978		3.3798	3.35202	5.22201		3.20338	2.37974	3.9897		2.23531	2.67869	4.01372		3.18668	2.79718	4.21723		2.55647	2.31059	3.55623
MDD	3.37746	2.85663	2.23918		4.96211	4.37928	3.18334		2.82829	2.71696	1.99748		4.17805	2.33534	2.37621		2.91479	3.21959	2.27208		2.00408	1.63198	1.36678
MDD	5.07497	4.15421	6.16336		5.32463	4.3929	6.37297		5.00164	4.21875	6.3336		5.07988	4.01232	6.07448		5.26189	4.08436	6.56275		4.70678	4.06272	5.473
MDD	4.95066	3.95429	4.64467		5.73049	5.2696	5.03356		4.50404	3.55153	4.16464		4.97955	3.98276	4.70008		5.2797	3.97986	4.89265		4.25953	2.9877	4.4324

## Sheet: LPP
group	positive_average	neutral_average	negative_average		positive_Cz	neutral_Cz	negative_Cz		positive_Pz	neutral_Pz	negative_Pz		positive_CP1	neutral_CP1	negative_CP1		positive_CP2	neutral_CP2	negative_CP2
control	2.27353	0.335721	0.121286		1.63806	-0.682406	-1.05731		3.02049	1.50438	1.30472		2.27027	0.203898	0.269159		2.16532	0.317009	-0.0314234
control	2.06098	0.694942	4.38385		-1.36604	-2.98656	0.196631		5.87719	4.53282	8.25453		0.29126	-1.08537	3.36535		3.44152	2.31887	5.7189
control	-0.352032	-0.0219552	0.104742		-4.70502	-4.4795	-3.5987		3.8648	4.52775	3.72281		-0.609162	-0.342909	-0.516743		0.0412461	0.206839	0.811605
control	2.70307	2.68735	1.85879		-0.297621	0.276942	-0.438777		6.13425	6.07632	4.66962		2.37066	1.95678	1.30888		2.60501	2.43937	1.89544
control	1.71939	2.39385	0.0845892		1.50477	1.45695	-1.55871		2.51187	3.78286	1.94393		1.23412	2.06966	-0.0699039		1.62682	2.26593	0.0230431
control	1.74015	1.14117	0.556819		1.6576	0.938885	-0.0916146		1.41795	0.112692	0.0772708		1.3281	1.21619	0.714208		2.55697	2.2969	1.52741
control	1.76963	0.706315	1.47798		2.25466	0.699067	1.05399		2.75458	1.5773	2.9423		0.757134	-0.148342	0.527082		1.31213	0.697229	1.38856
control	3.26734	3.29907	3.75612		1.96324	1.52278	3.00759		6.04692	5.32135	5.94507		2.54607	2.6976	3.15085		2.51314	3.65457	2.92095
control	-0.399651	-1.32894	-2.03747		0.0733497	-1.71962	-2.43752		-0.388228	-0.720641	-0.878397		-0.57056	-1.50783	-2.37563		-0.713164	-1.36768	-2.45833
control	2.79225	3.23295	2.85464		0.672078	1.8433	0.681675		4.99448	4.83147	4.54963		2.85358	3.04081	3.17741		2.64886	3.21622	3.00986
control	-0.795077	-0.0328352	1.23346		-0.810658	-0.270414	0.434179		-0.449664	0.46867	2.29978		-0.536415	0.144344	1.07623		-1.38357	-0.473941	1.12365
control	1.1051	1.16172	1.4104		-0.1694	-1.50171	0.0323078		2.44484	3.55865	2.63749		0.825284	1.32295	1.30723		1.31969	1.267	1.66457
control	3.0124	1.62963	1.99323		2.92113	1.27242	1.76344		3.31251	1.49787	2.32294		2.50948	1.22789	1.88114		3.30647	2.52035	2.00541
control	2.32082	1.40292	1.11554		2.17199	0.884108	0.570776		3.34201	2.6096	2.41058		1.94912	1.17318	1.29916		1.82016	0.944817	0.181657
control	0.677716	-0.974854	0.72486		0.32986	-2.82862	-0.388318		0.519039	0.20245	1.65883		1.43182	-0.142542	0.787162		0.430145	-1.1307	0.841767
control	0.515883	0.572091	-0.676968		-0.337704	0.294701	-1.56854		0.963036	1.1147	0.605634		0.320843	-0.0124242	-1.16596		1.11736	0.891389	-0.579
control	0.9464	1.83365	3.32397		1.67858	2.26924	2.92265		0.603737	2.18852	4.05649		1.00496	1.96432	3.74836		0.49832	0.912528	2.56838
control	2.71885	2.47084	2.33463		1.06443	2.90717	2.23023		3.96312	2.03254	2.34995		2.11304	2.41516	2.12829		3.73483	2.52848	2.63003
control	2.2112	2.29721	2.5148		1.58685	1.4259	1.50347		3.4163	3.98574	4.55552		1.57906	2.12232	2.23357		2.26258	1.65489	1.76662
control	3.0237	3.72149	3.75379		-0.973812	0.0455254	-0.839836		5.39029	6.3272	8.62697		3.43644	3.87005	4.0166		4.24188	4.64318	3.21143
control	2.25724	1.6351	2.38376		1.20611	0.649686	1.42878		3.75761	3.26305	3.78803		2.36803	2.00641	2.8654		1.69723	0.621261	1.45284
control	0.545363	1.26854	1.36261		-0.212464	0.400098	1.11837		1.08873	1.99453	1.1766		0.316875	1.00534	1.24757		0.98831	1.67418	1.90789
control	1.5886	2.17323	0.896992		0.988878	1.54379	-0.302955		1.07676	2.86434	1.75633		2.34712	2.45187	1.13075		1.94164	1.83291	1.00385
control	-0.280695	1.48259	0.715118		-3.21739	-1.11847	-1.54353		2.02029	3.55555	2.43381		-0.786634	0.839039	0.571841		0.860954	2.65426	1.39835
control	-1.05848	-1.70684	-1.61592		-3.74764	-5.08757	-4.43017		1.7955	1.16418	1.10166		-0.930057	-0.896241	-1.17876		-1.3517	-2.00771	-1.95639
MDD	1.53617	7.57523	1.53436		0.713036	10.4305	5.31596		1.61141	9.05988	3.91787		1.78968	4.55064	-3.39243		1.83057	6.05993	0.0960378
MDD	4.53939	4.675	6.03661		4.23001	5.52009	5.58308		5.05929	4.53949	6.87398		4.35652	3.70952	5.4944		4.31173	4.7309	5.99496
MDD	2.31166	0.594152	0.589994		2.36536	0.413216	0.575979		2.31153	0.545098	0.957113		2.1617	0.489086	0.214523		2.20806	0.729209	0.412362
MDD	1.5083	1.45267	2.68571		0.0358329	-0.667144	1.76871		3.00709	3.26901	3.75027		1.3957	1.51343	2.88286		1.39456	1.49538	2.14099
MDD	-1.31959	0.609782	-1.48466		-1.50141	-0.419518	-2.58242		-0.577282	1.97532	-0.37935		-1.90099	0.232103	-2.01851		-1.49867	0.451221	-1.15836
MDD	4.69383	0.537972	-0.239076		3.71948	-0.711521	-2.15778		6.97526	2.48516	1.71722		3.91379	-0.287389	-1.961		3.96678	0.465636	1.24526
MDD	0.979618	0.993048	3.07985		0.96028	0.508305	2.17623		0.97312	1.10604	4.48868		0.766152	0.668244	3.00005		1.01892	1.4896	2.45442
MDD	4.02821	1.01485	1.61623		2.34123	-1.74783	-0.764949		6.49543	3.65957	4.07076		3.16609	1.15163	0.547996		3.91008	0.796009	2.41109
MDD	3.86444	4.12996	6.29705		0.0508172	0.21764	3.87002		8.26928	8.27375	9.49125		3.48772	3.81655	5.39367		3.44994	4.01188	6.23327
MDD	2.8184	2.34285	2.06292		2.13811	0.691041	0.36448		3.51981	3.71467	3.41477		2.94658	2.57267	2.55022		2.46912	2.193	1.72223
MDD	0.0229354	0.168908	3.00138		-2.1384	-2.32389	1.33461		1.89947	2.20991	4.40187		0.0785578	0.615542	3.24719		0.0521152	-0.025928	2.82185
MDD	2.91894	3.01511	-2.06777		-1.04932	-1.71316	-5.70797		9.44009	9.67382	1.89905		1.04151	1.65416	-2.86747		2.04346	2.24563	-1.79468
MDD	2.6348	1.84953	3.10585		0.191431	-0.131011	0.377772		4.7663	3.15069	4.63708		1.79401	0.83636	2.5263		3.58745	3.34207	4.68225
MDD	0.653222	0.103506	3.87518		0.165402	0.289892	4.30068		0.652866	-1.13425	2.82678		0.764448	0.0937442	3.13844		0.830173	0.964636	5.03483
MDD	4.33263	5.61781	5.88702		3.95493	4.60692	4.11011		4.20901	6.15116	7.66951		4.28571	5.31472	5.94978		4.68087	6.19844	5.61867
MDD	1.47231	1.46141	1.63409		-0.062204	0.0420405	0.659465		2.47639	2.42583	2.04602		2.05706	1.91142	2.20009		1.218	1.26634	1.43081
MDD	4.44185	3.72245	2.61096		5.4373	4.11306	2.23376		3.84584	3.78097	3.01603		4.39206	3.76862	2.78915		3.8922	3.02716	2.20489
MDD	3.24379	1.69275	2.64899		2.70357	2.03049	1.32294		2.95148	1.17614	3.52028		3.80278	2.04323	2.8688		3.31734	1.32112	2.68395
MDD	0.454961	0.236508	1.94852		0.173592	0.241644	0.655039		2.90055	0.00180844	3.92935		-0.238228	0.0634667	0.931378		-1.21607	0.439114	2.0783
MDD	1.70001	2.69686	1.45397		1.39406	2.79727	1.16233		2.51904	2.79584	2.36371		1.53844	3.03702	1.28918		1.1485	1.95731	0.800643
MDD	3.65725	3.45697	2.25961		3.05109	3.0328	1.03026		5.50759	5.16312	4.26837		1.56007	2.62646	2.19313		4.31027	2.80549	1.34668
MDD	0.855611	1.81398	2.31534		-0.412934	0.729041	0.868861		1.76006	2.69172	3.46848		0.706877	0.414665	1.67704		1.16844	3.2205	3.04699
MDD	2.47942	2.33133	1.24192		2.39433	1.1727	1.12505		2.02732	4.09628	0.457038		1.29955	1.84043	1.73236		3.99649	2.0159	1.45323
MDD	2.78581	1.44254	3.02185		3.46733	1.86078	2.76446		1.63123	0.717405	3.15588		2.84409	1.42782	3.07472		3.0006	1.56416	2.89235
MDD	4.37039	2.17554	2.48558		4.70103	2.58795	3.0106		4.32365	2.15462	2.55716		3.76741	1.78536	2.09011		4.48946	1.97422	2.08447
